# Supplementary material for: The Conserved Colletotrichum spp. Effector Candidate CEC3 Induces Nuclear Expansion and Cell Death in Plants
Source: Front Microbiol. 2021 Sep 3;12:682155. doi: 10.3389/fmicb.2021.682155 (PMC8446390; doi:10.3389/fmicb.2021.682155)
Supplement: Supplementary file 3 [file Data_Sheet_2.ZIP]

Archive with 8 entries (8 files):
- Supplementary_Material_2/CH35J_000683_AA_balstp.txt
- Supplementary_Material_2/CH35J_001758_AA_blastp.txt
- Supplementary_Material_2/CH35J_002111_AA_blastp.txt
- Supplementary_Material_2/CH35J_006376_AA_blastp.txt
- Supplementary_Material_2/CH35J_009657_AA_blastp.txt
- Supplementary_Material_2/CH35J_009716_AA_balstp.txt
- Supplementary_Material_2/CH35J_009818_AA_blastp.txt
- Supplementary_Material_2/CH35J_012216_AA_balstp.txt
