# Supplementary material for: The Conserved Colletotrichum spp. Effector Candidate CEC3 Induces Nuclear Expansion and Cell Death in Plants
Source: Front Microbiol. 2021 Sep 3;12:682155. doi: 10.3389/fmicb.2021.682155 (PMC8446390; doi:10.3389/fmicb.2021.682155)
Supplement: Supplementary file 4 [file Data_Sheet_4.xlsx]

## Sheet: S_table1
Supplementary Table 1. Details of the original proteome data of 24 ascomycetes.
Species	Version	Database	Reference	Code
Aspergillus nidulans FGSC A4	verison 1	BROAD	Galagan et al. 2005	ANID
Bipolaris maydis C5	AIDY00000000.1	NCBI	Ohm et al. 2012, Condon et al. 2013	BIMA
Botrytis cinerea B05.10	verison 1	BROAD	Amselem et al. 2011	BOTC
C. chlorophyti NTL11	MPGH00000000.1	NCBI	Gan et al. 2017	CCHL
C. fioriniae PJ7	JARH00000000.1	NCBI	Baroncelli et al. 2014	CFIO
C. fructicola Naragc5	ANPB00000000.1	NCBI	Gan et al. 2013	CFRU
C. graminicola M1.001	Colgr1	JGI	O'Connell et al. 2012	CGRA
C. higginsianum MAFF 305635-RFP	MWPZ00000000.1	NCBI	Tsushima et al. 2019	CMAF
C. incanum MAFF 238712	JTLR00000000.1	NCBI	Gan et al. 2016	CINC
C. orbiculare MAFF 240422	AMCV00000000.1	NCBI	Gan et al. 2013	CORB
Chaetomium globosum CBS 148.51	Chagl_1	JGI	Berka et al. 2011	CHGL
Eutypa lata UCR-EL1	Eutla1	JGI	Blanco-Ulate et al. 2013	EUTL
Fusarium graminearum PH-1	verison 3	BROAD	Cuomo et al. 2007	FUGR
Fusarium oxysporum f. sp. lycopersici 4287	verison 2	BROAD	Ma et al. 2010	FUOX
Fusarium vanettenii 77-13-4	Necha2	JGI	Coleman et al. 2009	FUVA
Leptosphaeria maculans v23.1.3	Lepmu1	JGI	Rouxel et al. 2011	LEPM
Magnaporthe oryzae 70-15	version 8	BROAD	Okagaki et al. 2015	MGOR
Metarhizium robertsii ARSEF 23	Metro1	JGI	Hu et al. 2014	METR
Neurospora crassa or74a	verison 10	BROAD	Galagan et al. 2003	NCRA
Podospora anserina S mat+	Podan2	JGI	EspagneĪ et al. 2008	PODA
Saccharomyces cerevisiae	M3707	JGI	Brown et al. 2013	SCER
Sclerotinia sclerotiorum 1980	verison 2	BROAD	Amselem et al. 2011	SCSC
Trichoderma virens Gv29-8	ABDF00000000.2	NCBI	Kubicek et al. 2011	TRIV
Verticillium dahliae VdLs.17	version 1	BROAD	Klosterman et al. 2011	VDAH

## Sheet: S_table2
Supplementary Table 2. Details of the updated proteome data of 24 ascomycetes.
Species	Version	Database	Reference	Code
Aspergillus nidulans FGSC A4	GCA_000011425.1	NCBI	Wortman et al. 2008	ANID
Bipolaris maydis C5	GCA_000338975.1	NCBI	Ohm et al. 2012, Condon et al. 2013	BIMA
Botrytis cinerea B05.10	GCA_000143535.4	NCBI	Van Kan et al. 2017	BOTC
C. chlorophyti NTL11	GCA_001937105.1	NCBI	Gan et al. 2017	CCHL
C. fioriniae PJ7	GCA_000582985.1	NCBI	Baroncelli et al. 2014	CFIO
C. fructicola Naragc5	GCA_000319635.2	NCBI	Gan et al. 2021	CFRU
C. graminicola M1.001	Colgr1	JGI	O'Connell et al. 2012	CGRA
C. higginsianum MAFF 305635-RFP	GCA_004920355.1	NCBI	Tsushima et al. 2019	CMAF
C. incanum MAFF 238712	GCA_001855235.1	NCBI	Gan et al. 2016	CINC
C. orbiculare MAFF 240422	GCA_000350065.2	NCBI	Gan et al. 2019	CORB
Chaetomium globosum CBS 148.51	GCA_000143365.1	NCBI	Cuomo et al. 2015	CHGL
Eutypa lata UCR-EL1	Eutla1	JGI	Blanco-Ulate et al. 2013	EUTL
Fusarium graminearum PH-1	GCA_900044135.1	NCBI	King et al. 2015	FUGR
Fusarium oxysporum f. sp. cubense 160527	GCA_005930515.1	NCBI	Asai et al. 2019	FUOX
Fusarium vanettenii 77-13-4	Necha2	JGI	Coleman et al. 2009	FUVA
Leptosphaeria maculans v23.1.3	Lepmu1	JGI	Rouxel et al. 2011	LEPM
Magnaporthe oryzae MZ5-1-6	GCA_004346965.1	NCBI	Gomez-Luciano et al. 2019	MGOR
Metarhizium robertsii ARSEF 23	Metro1	JGI	Hu et al. 2014	METR
Neurospora crassa OR74A	verison 10	BROAD	Galagan et al. 2003	NCRA
Podospora anserina S mat+	Podan2	JGI	EspagneĪ et al. 2008	PODA
Saccharomyces cerevisiae S288C	GCA_000146045.2	NCBI	Engel et al. 2014	SCER
Sclerotinia sclerotiorum 1980	GCA_001857865.1	NCBI	Derbyshire et al. 2017	SCSC
Trichoderma virens Gv29-8	GCA_000170995.2	NCBI	Kubicek et al. 2011	TRIV
Verticillium dahliae 12008	GCA_002892985.1	NCBI	Fan et al. 2018	VDAH
*Updated proteomes

## Sheet: S_table3
Supplementary Table 3. Details of the proteome data of 70 ascomycetes used in this study.
Species	Version	Database	Reference
Alternaria alternata Z7	LPVP00000000.1	NCBI	Wang et al. 2016
Alternaria arborescens FERA 675	PDUP00000000.1	NCBI	Armitage et al. 2020
Alternaria gaisen FERA 650	PDWZ00000000.2	NCBI	Armitage et al. 2020
Alternaria tenuissima FERA 1164	PDXB00000000.1	NCBI	Armitage et al. 2020
Aspergillus nidulans FGSC A4	verison 1	BROAD	Galagan et al. 2005
Bipolaris maydis C5	AIDY00000000.1	NCBI	Condon et al. 2013
Bipolaris oryzae ATCC 44560	AMCO00000000.1	NCBI	Condon et al. 2013
Bipolaris sorokiniana ND90Pr	AEIN00000000.1	NCBI	Condon et al. 2013
Bipolaris victoriae FI3	AMCY00000000.1	NCBI	Condon et al. 2013
Bipolaris zeicola 26-R-13	AMCN00000000.1	NCBI	Condon et al. 2013
C. asianum ICMP 18580	WOWK00000000.1	NCBI	Meng et al. 2020
C. chlorophyti NTL11	MPGH00000000.1	NCBI	Gan et al. 2017
C. fioriniae PJ7	JARH00000000.1	NCBI	Baroncelli et al. 2014
C. fructicola Cf245	QPMY00000000.1	NCBI	Gan et al. 2020
C. fructicola Cf415	QPMW00000000.1	NCBI	Gan et al. 2020
C. fructicola CfS4	QPMV00000000.1	NCBI	Gan et al. 2020
C. fructicola Cg38 S1	QLYQ00000000.1	NCBI	Gan et al. 2020
C. fructicola CGMCC3.17371	SSNE00000000.1	NCBI	Armitage et al. 2020
C. fructicola Nara gc5	ANPB00000000.2	NCBI	Gan et al. 2020
C. gloeosporioides Cg-14	AMYD00000000.1	NCBI	Alkan et al. 2013
C. gloeosporioides Lc1	WVTB00000000.1	NCBI	Fu et al. 2020
C. graminicola M1.001	Colgr1	JGI	O'Connell et al. 2012
C. higginsianum IMI 349063	Colhig2	JGI	Zambounis et al. 2016
C. higginsianum MAFF 305635-RFP	MWPZ00000000.1	NCBI	Tsushima et al. 2019
C. incanum MAFF 238704	LFIW00000000.1	NCBI	Hacquard et al. 2016
C. incanum MAFF 238712	JTLR00000000.1	NCBI	Gan et al. 2016
C. nymphaeae SA-01	JEMN00000000.1	NCBI	Baroncelli et al. 2016
C. orbiculare MAFF 240422	AMCV00000000.2	NCBI	Gan et al. 2019a
C. orchidophilum IMI 309357	MJBS00000000.1	NCBI	Baroncelli et al. 2018
C. salicis CBS 607.94	JFFI00000000.1	NCBI	Baroncelli et al. 2016
C. siamense CAD1	QPMU00000000.1	NCBI	Gan et al. 2020
C. siamense CAD2	QPMT00000000.1	NCBI	Gan et al. 2020
C. siamense CAD4	QPMS00000000.1	NCBI	Gan et al. 2020
C. siamense CAD5	QPMR00000000.1	NCBI	Gan et al. 2020
C. sidae CBS 518.97	QAPF01000000.1	NCBI	Gan et al. 2019a
C. simmondsii CBS122122	JFBX00000000.1	NCBI	Baroncelli et al. 2016
C. spinosum CBS 515.97	QAPG01000000.1	NCBI	Gan et al. 2019a
C. sublineola TX430BB	JMSE00000000.1	NCBI	Baroncelli et al. 2014
C. tanaceti BRIP57314	PJEX00000000.1	NCBI	Lelwala et al. 2019
C. tofieldiae 0861	LFIV00000000.1	NCBI	Hacquard et al. 2016
C. trifolii MAFF 305078	RYZW01000000.1	NCBI	Gan et al. 2019a
C. tropicale S9275	QPMP00000000.1	NCBI	Gan et al. 2020
C. viniferum CGW01	QPMQ00000000.1	NCBI	Gan et al. 2020
C. scovillei TJNH1	JAAJBS000000000.1	NCBI	Huo et al. unpublished
C. shisoi JCM 31818	PUHP00000000.1	NCBI	Gan et al. 2019b
Diaporthe ampelina DA912	LCUC00000000.1	NCBI	Morales-Cruz et al. 2015
Diaporthe helianthi 7/96	MAVT00000000.2	NCBI	Ruocco et al. 2018
Fusarium avenaceum Fa05001	JPYM00000000.1	NCBI	Lysøe et al. 2014
Fusarium decemcellulare NRRL 13412	JAAGWO000000000.1	NCBI	Kim et al. unpublished
Fusarium fujikuroi IMI 58289	GCA_900079805.1	NCBI	Wiemann et al. 2013
Fusarium graminearum PH-1	verison 3	BROAD	Cuomo et al. 2007
Fusarium oxysporum f. sp. lycopersici 4287	verison 2	BROAD	Ma et al. 2010
Fusarium poae 2516	LYXU00000000.1	NCBI	Vanheule et al. 2016
Fusarium vanettenii 77-13-4	Necha2	JGI	Coleman et al. 2009
Magnaporthe oryzae 70-15	version 8	BROAD	Okagaki et al. 2015
Neonectria ditissima R09/05	LKCW00000000.1	NCBI	Gómez-Cortecero et al. 2015
Neurospora crassa or74a	verison 10	BROAD	Galagan et al. 2003
Podospora anserina S mat+	Podan2	JGI	EspagneĪ et al. 2008
Pseudocercospora eumusae CBS 114824	LFZN00000000.1	NCBI	Chang et al. 2016
Pseudocercospora fijiensis CIRAD86	AIHZ00000000.1	NCBI	Isaza et al. 2016
Pseudocercospora musae CBS 116634	LFZO00000000.1	NCBI	Chang et al. 2016
Pyrenophora seminiperda CCB06	ATLS00000000.1	NCBI	Soliai et al. 2014
Pyrenophora teres f. teres NB85	WJSM00000000.1	NCBI	Syme et al. 2018
Pyrenophora tritici-repentis V0001	SAXQ00000000.1	NCBI	Moolhuijzen et al. 2019
Saccharomyces cerevisiae M3707	M3707	JGI	Brown et al. 2013
Trichoderma virens Gv29-8	ABDF00000000.2	NCBI	Kubicek et al. 2011
Venturia effusa albino	GCA_007735735.1	NCBI	Winter et al. 2020
Venturia inaequalis 05/172	QFBF00000000.1	NCBI	Passey et al. 2018
Venturia nashicola PRI2	SNSC00000000.2	NCBI	Prokchorchik et al. 2019
Verticillium dahliae VdLs.17	version 1	BROAD	Klosterman et al. 2011
Gan et al. 2019a: Genome sequence resources for four phytopathogenic fungi from the Colletotrichum orbiculare species complex. Mol. Plant-Microbe Interact. 32, 1088–1090.
Gan et al. 2019b: Colletotrichum shisoi sp. nov., an anthracnose pathogen of Perilla frutescens in Japan: molecular phylogenetic, morphological and genomic evidence. Sci. Rep. 9, 13349.

## Sheet: S_table4
Supplementary Table 4. Primers used in this study.
Primer name	Sequence	Comment
Cloning
CH35J_000683_F	ATGAAGCTATCAGTAATCTGCACCATCG	ChCEC2-1
CH35J_000683_R	CTAGATCTTGTCACGGCAGTATCC	ChCEC2-1
CH35J_009657_F	ATGAAGCTCCCCTCCGTTTTTCTG	ChCEC2-2
CH35J_009657_R	TTAGTGGGTTGTACTGGTCGAATGG	ChCEC2-2
CH35J_002111_F	ATGTCCCGCTCGGCCTTGACAC	ChCEC6
CH35J_002111_R	CTAAGCCGAAGTGCACCGG	ChCEC6
ChCEC3_F	ATGTTTTCACGTTATTCCTCGGCG	ChCEC3
ChCEC3_R	TCAGGCTTTTTGTATGGGTTCGAACTCGTAG	ChCEC3
ChCEC3_without_SP_F2	ATGGAGCCCGCCGACC	ChCEC3ΔSP
ChCEC3_without_STOP_R	GGCTTTTTGTATGGGTTCGAACTCGTAGTAGAC	ChCEC3ΔSTOP
CoCEC3-1CF	ATGGTTCCATGCCGTTTTTCGTCCCTGTTGCTGG	CoCEC3-1
CoCEC3-1CR	CTAAGAGAAATGATAGTAGACGTGGTTGTAGTC	CoCEC3-1
CoCEC3-1-SP_F	ATGCAACCTGTGCGACCCTTTGCCGGAAACAACGCC	CoCEC3-1ΔSP
CoCEC3-1_R2	AGAGAAATGATAGTAGACGTGGTTGTAGTC	CoCEC3-1ΔSTOP
CoCEC3-2CF	ATGAGCTTCCGGCTGCACATTCTTCTGC	CoCEC3-2.1, 3-2.2
CoCEC3-2CR	CTAGCTCAACTCAAACCAAATTTCATCGCCAGTCC	CoCEC3-2.1, 3-2.2
CoCEC3-2.2_ORF_R	TCATAAGAATATTCTTTTCTGCCCTATGGTC	CoCEC3-2.2
CoCEC3-2.1-SP_F	ATGGTGCCCGTCCGACCATTTGCTGGCAG	CoCEC3-2.1ΔSP
CoCEC3-2.2-SP_F	ATGGTGCCCGTCCGACCATTTGCTGTAAGCC	CoCEC3-2.2ΔSP
CoCEC3-2.1_R2	GCTCAACTCAAACCAAATTTCATCGCC	CoCEC3-2.1ΔSTOP
CoCEC3-2.2_ORF-STOP_R	TAAGAATATTCTTTTCTGCCCTATGGTCTG	CoCEC3-2.2ΔSTOP
CGGC5_7657_F	ATGATTTCCCATCGTTTTTCAACCCTTCTATTTC	CfCEC3-1
CGGC5_7657_R	TCACTGTTCATCTGGTGCCGAGAACC	CfCEC3-1
CGGC5_7657-STOP_R	CTGTTCATCTGGTGCCGAGAACCGGTAG	CfCEC3-1ΔSP
CGGC5_7657-SP_F	ATGGTGCCTGTTCGACCTTTTGCTGGAAACTCAGC	CfCEC3-1ΔSTOP
CGGC5_680_F	ATGCTTTTCCAACACCTTTGCGCTTTTC	CfCEC3-2
CGGC5_680_R	TTAAGCAGAGAAAGTAAAGAGGAGGTCATCTCC	CfCEC3-2
CGGC5_680-STOP_R	AGCAGAGAAAGTAAAGAGGAGGTCATCTCC	CfCEC3-2ΔSP
CGGC5_680-SP_F	ATGGCAGTCATCCGTCCGTTCGCC	CfCEC3-2ΔSTOP
CgCEC3_F	ATGGCTTTCCAACGTTTCTCCG	CgCEC3
CgCEC3_R	TCATGAGAATTCGTAATAGATGTAGTCCCAG	CgCEC3
CgCEC3_delSP_F	ATGCAACCGACCCGTCCTTTC	CgCEC3ΔSP
CgCEC3_delSTOP_R	TGAGAATTCGTAATAGATGTAGTCCCAGG	CgCEC3ΔSTOP
YFP_F	ATGGTGAGCAAGGGCGAGGAGCTGTTCAC	YFP
YFP_R	CTAAGCCTTGTACAGCTCGTCCATGCCGAGAG	YFP
GW1	GTTGCAACAAATTGATGAGCAATGC	insert check for pCR8/GW/TOPO
GW2	GTTGCAACAAATTGATGAGCAATTA	insert check for pCR8/GW/TOPO
pGWB2.5_seq_F	GAAGTTCATTTCATTTGGAGAGAACACGG	insert check for pGWB5
scd1(3)	GCTTAAGCTTAGCGGCGTGCTCTGC	amplify the linialized pAGM4723_TEF_GFP_scd1_HygR
P139	CTAGAGTGATGTATGGAAGATGGAGTG	amplify the linialized pAGM4723_TEF_GFP_scd1_HygR
ChCEC3g_TEF_infu_F	CATACATCACTCTAGATGTTTTCACGTTATTCCTCGGCG	for pAGM4723_TEF_ChCEC3g_scd1_HygR
ChCEC3g_scd1_infu_R	CCGCTAAGCTTAAGCTCAGGCTTTTTGTATGGGTTCGAACT	for pAGM4723_TEF_ChCEC3g_scd1_HygR
Hygcassette_F	CGAAGAACGTTTTCCAATGATGAGC	amplify HygR cassette
Hygcassette_R	CCCGTGGAGGTAATAATTGACGATATGATC	amplify HygR cassette
ChCEC3_5_infu_F3	TGAACACTCTGTGCCCATTATGCCATTCGGACTG	for pAGM4723-ChCEC3KO, connect to the linialized pAGM4723
ChCEC3_5_infu_R	GGAAAACGTTCTTCGTATAGAAGAAAAAACAAC	for pAGM4723-ChCEC3KO, connect to HygR casette
ChCEC3_3_infu_F	TATTACCTCCACGGGGCCAAGCTTGGAACCTTGAAG	for pAGM4723-ChCEC3KO, connect to HygR casette
ChCEC3_3_infu_R3	ATCACTTCGTGTCCCGTCCGGCTCAAGAGCGCG	for pAGM4723-ChCEC3KO, connect to the linialized pAGM4723
P70	GGGACACGAAGTGATCCGTTTAAAC	amplify the linialized pAGM4723
P71	GGCACAGAGTGTTCAACCCCAGTAC	amplify the linialized pAGM4723
Genotyping
ChCEC3_KOcheck_F	ACACGGACGTTTTTTGTTGTTTTTTCTTC	ChCEC3 KO genotyping
ChCEC3_KOcheck_R	GATAACACGTCTTCAAGGTTCCAAGC	ChCEC3 KO genotyping
RT-qPCR
αtubulin_F	GAGCGCCCTAACTACGAGAA	RT-qPCR, Ch tubulin, Kleemann et al. Plos Pathog. 2012
αtubulin_R	CGAAGCAGGACATGGTCATC	RT-qPCR, Ch tubulin, Kleemann et al. Plos Pathog. 2012
ChCEC3_qPCR_F7	GTTATTCCTCGGCGGCTCTG	RT-qPCR, ChCEC3
ChCEC3_qPCR_R7	GGTTGTCAGCGAAAGGGTCG	RT-qPCR, ChCEC3

## Sheet: S_table5
Supplementary Table 5. An AP orthogroup specifically conserved in plant pathogenic ascomycetes.
Species	Identified using the original proteome data		Identified using the updated proteome data
	Gene ID	Annotation	Gene ID	Annotation
Leptosphaeria maculans	LEMA_P084540	similar to serum paraoxonase/arylesterase	LEMA_P084540	similar to serum paraoxonase/arylesterase
Bipolaris maydis	COCHEDRAFT_1117146	hypothetical protein	COCHEDRAFT_1117146	hypothetical protein
Sclerotinia sclerotiorum	SS1G_00419	hypothetical protein	sscle_03g027290	hypothetical protein
	SS1G_02703	hypothetical protein	sscle_04g036580	hypothetical protein
	SS1G_13987	hypothetical protein	sscle_11g086410	hypothetical protein
Botrytis cinerea	BC1G_00693	conserved hypothetical protein	BCIN_03g04340	hypothetical protein
	BC1G_05641	conserved hypothetical protein	BCIN_06g03890	hypothetical protein
	BC1G_11571	conserved hypothetical protein	BCIN_15g05470	hypothetical protein
Eutypa lata	UCREL1_4757	putative serum paraoxonase arylesterase protein	UCREL1_4757	putative serum paraoxonase arylesterase protein
Magnaporthe oryzae	MGG_17961	hypothetical protein	PoMZ_12928	hypothetical protein
Fusarium vanettenii	NECHADRAFT_81096	hypothetical protein	NECHADRAFT_81096	hypothetical protein
Fusarium graminearum	FGSG_03973	hypothetical protein	FGRAMPH1_01T14159	unnamed protein product
Fusarium oxysporum	FOXG_11704	hypothetical protein	Focb16_v016318	Serum paraoxonase/arylesterase 1
Verticillium dahliae	VDAG_03638	conserved hypothetical protein	BJF96_g3266	hypothetical protein
C. fioriniae	CFIO01_10947	hypothetical protein	CFIO01_10947	hypothetical protein
C. graminicola	GLRG_04031T0	hypothetical protein	GLRG_04031T0	hypothetical protein
C. incanum	CSPAE12_08861	serum paraoxonase arylesterase	CSPAE12_08861	serum paraoxonase arylesterase
C. higginsianum	CH35J_009371	Serum paraoxonase/arylesterase 1	CH35J_009371	Serum paraoxonase/arylesterase 1
C. chlorophyti	CCHL11_09679	Serum paraoxonase/lactonase 3	CCHL11_09679	Serum paraoxonase/lactonase 3
C. fructicola	CGGC5_4877	serum paraoxonase arylesterase	CGGC5_v013631	Serum paraoxonase/lactonase 3
C. orbiculare	Cob_08106	serum paraoxonase arylesterase	Cob_v005015	Serum paraoxonase/arylesterase 2

## Sheet: S_table6
Supplementary Table 6. Effector candidate orthogroups conserved in Colletotrichum species but not in others.
Orthogorups identified using the original proteome data
	Orthogroup1 (CEC1)	Orthogroup2 (CEC2)	Orthogroup3 (CEC3)	Orthogroup4 (CEC4)	Orthogroup5 (CEC5)	Orthogroup6 (CEC6)	Orthogroup7 (CEC7)
C. fioriniae	CFIO01_03608, CFIO01_04079, CFIO01_01893, CFIO01_09469	CFIO01_09253	CFIO01_03615	CFIO01_06034	CFIO01_01742	CFIO01_07512	CFIO01_01236
C. graminicola	GLRG_11965	GLRG_09822	GLRG_05522	GLRG_11645, GLRG_09337	GLRG_01735	GLRG_02019	GLRG_10742
C. incanum	CSPAE12_06405, CSPAE12_03581, CSPAE12_01050	CSPAE12_07687, CSPAE12_05357	CSPAE12_11503	CSPAE12_08647	CSPAE12_05179	CSPAE12_06645	CSPAE12_03046
C. higginsianum	CH35J_012216	CH35J_000683, CH35J_009657	CH35J_009716	CH35J_009818	CH35J_001758	CH35J_002111	CH35J_006376
C. chlorophyti	CCHL11_03897, CCHL11_08115	CCHL11_09872, CCHL11_09180	CCHL11_00052	CCHL11_07212	CCHL11_06658	CCHL11_03349	CCHL11_07935
C. fructicola	CGGC5_6400	CGGC5_11650	CGGC5_7657, CGGC5_680	CGGC5_14630	CGGC5_9870	CGGC5_12893	CGGC5_15442
C. orbiculare	Cob_02965, Cob_02977	Cob_06145, Cob_05661	Cob_08432	Cob_01865	Cob_00053	Cob_01959	Cob_08739
Orthogorups identified using the updated proteome data
	Orthogroup1 (CEC1)	Orthogroup2	Orthogroup3 (CEC2)	Orthogroup4	Orthogroup5 (CEC4)	Orthogroup6 (CEC3)	Orthogroup7	Orthogroup8 (CEC5)	Orthogroup9	Orthogroup10 (CEC7)
C. fioriniae	CFIO01_03608, CFIO01_04079, CFIO01_01893, CFIO01_09469	CFIO01_11667, CFIO01_02791	CFIO01_09253	CFIO01_05089, CFIO01_02038, CFIO01_07802	CFIO01_06034	CFIO01_03615	CFIO01_03085	CFIO01_01742	CFIO01_06295	CFIO01_01236
C. graminicola	GLRG_11965	GLRG_08861, GLRG_09545	GLRG_09822	GLRG_09838, GLRG_10429	GLRG_09337, GLRG_11645	GLRG_05522	GLRG_11993	GLRG_01735	GLRG_01794	GLRG_10742
C. incanum	CSPAE12_01050, CSPAE12_06405, CSPAE12_03581	CSPAE12_11962, CSPAE12_06025, CSPAE12_06005, CSPAE12_03288	CSPAE12_07687, CSPAE12_05357	CSPAE12_00814	CSPAE12_08647	CSPAE12_11503	CSPAE12_02078	CSPAE12_05179	CSPAE12_03816	CSPAE12_03046
C. higginsianum	CH35J_012216	CH35J_011383	CH35J_000683, CH35J_009657	CH35J_002964, CH35J_009312	CH35J_009818	CH35J_009716	CH35J_012086	CH35J_001758	CH35J_001843	CH35J_006376
C. chlorophyti	CCHL11_03897, CCHL11_08115	CCHL11_08635	CCHL11_09872, CCHL11_09180	CCHL11_06862	CCHL11_07212	CCHL11_00052	CCHL11_07359	CCHL11_06658	CCHL11_06636	CCHL11_07935
C. fructicola	CGGC5_v011322, CGGC5_v002994	CGGC5_v004388	CGGC5_v014498	CGGC5_v007996	CGGC5_v014157, CGGC5_v010865	CGGC5_v012018, CGGC5_v007288	CGGC5_v011491	CGGC5_v008622	CGGC5_v008460	CGGC5_v002862
C. orbiculare	Cob_v009022, Cob_v009011	Cob_v011413, Cob_v007052	Cob_v010630, Cob_v006915	Cob_v009785	Cob_v011800	Cob_v009491	Cob_v011113	Cob_v012447	Cob_v009931	Cob_v007480

## Sheet: S_table7
Supplementary Table 7. CEC genes reported in previous studies and the EffectorP results.
Orthogroup	Species	Gene ID	EffectorP 1.0	EffectorP 2.0	O'Connell et al. 20121	Rech et al. 20142	Vargas et al. 20163	Gan et al. 20164	Kleemann et al. 20125	Robin et al. 20186	Zhang et al. 20187	Gan et al. 20138
CEC1	C. fioriniae	CFIO01_03608	Effector	Effector
CEC1	C. fioriniae	CFIO01_04079	Effector	Non-effector
CEC1	C. fioriniae	CFIO01_01893	Effector	Effector
CEC1	C. fioriniae	CFIO01_09469	Effector	Effector
CEC2	C. fioriniae	CFIO01_09253	Effector	Effector
CEC3	C. fioriniae	CFIO01_03615	Effector	Effector
CEC4	C. fioriniae	CFIO01_06034	Effector	Non-effector
CEC5	C. fioriniae	CFIO01_01742	Effector	Non-effector
CEC6	C. fioriniae	CFIO01_07512	Non-effector	Non-effector
CEC7	C. fioriniae	CFIO01_01236	Effector	Non-effector
CEC1	C. graminicola	GLRG_11965	Effector	Non-effector	predicted as a genus-specific effector	predicted as a genus-specific effector
CEC2	C. graminicola	GLRG_09822	Effector	Effector	predicted as a genus-specific effector	predicted as a genus-specific effector	paralog of CgEP1
CEC3	C. graminicola	GLRG_05522	Effector	Effector	predicted as a genus-specific effector	predicted as a genus-specific effector
CEC4	C. graminicola	GLRG_11645	Non-effector	Non-effector	predicted as a genus-specific effector	predicted as a genus-specific effector
CEC4	C. graminicola	GLRG_09337	Effector	Effector	predicted as a genus-specific effector	predicted as a genus-specific effector
CEC5	C. graminicola	GLRG_01735	Effector	Non-effector	predicted as a genus-specific effector	predicted as a genus-specific effector
CEC6	C. graminicola	GLRG_02019	Non-effector	Non-effector	predicted to be secreted	predicted to be secreted
CEC7	C. graminicola	GLRG_10742	Effector	Non-effector	predicted as a genus-specific effector	predicted as a genus-specific effector
CEC1	C. incanum	CSPAE12_06405	Effector	Effector				predicted to be secreted, conserved in all Colletotrichum except graminicola clade
CEC1	C. incanum	CSPAE12_03581	Effector	Effector				predicted to be secreted
CEC1	C. incanum	CSPAE12_01050	Effector	Effector				predicted to be secreted
CEC2	C. incanum	CSPAE12_07687	Effector	Effector				predicted to be secreted
CEC2	C. incanum	CSPAE12_05357	Effector	Effector				predicted to be secreted, conserved in all Colletotrichum
CEC3	C. incanum	CSPAE12_11503	Effector	Effector				predicted to be secreted, conserved in all Colletotrichum
CEC4	C. incanum	CSPAE12_08647	Effector	Effector				predicted to be secreted, C. incanum-specific
CEC5	C. incanum	CSPAE12_05179	Effector	Effector				predicted to be secreted, conserved in all Colletotrichum
CEC6	C. incanum	CSPAE12_06645	Non-effector	Non-effector				predicted to be secreted, conserved in all Colletotrichum
CEC7	C. incanum	CSPAE12_03046	Effector	Non-effector				predicted to be secreted
CEC1	C. higginsianum	CH35J_012216	Effector	Effector	predicted as a genus-specific effector
CEC2	C. higginsianum	CH35J_000683	Effector	Effector	predicted as a genus-specific effector
CEC2	C. higginsianum	CH35J_009657	Effector	Effector	predicted as a genus-specific effector				ChEC65
CEC3	C. higginsianum	CH35J_009716	Effector	Effector	not predicted as an effector
CEC4	C. higginsianum	CH35J_009818	Effector	Non-effector	predicted as a genus-specific effector					ChEC98
CEC5	C. higginsianum	CH35J_001758	Effector	Non-effector	not predicted as an effector
CEC6	C. higginsianum	CH35J_002111	Non-effector	Non-effector	not predicted as an effector
CEC7	C. higginsianum	CH35J_006376	Effector	Non-effector	not predicted as an effector
CEC1	C. chlorophyti	CCHL11_03897	Effector	Effector
CEC1	C. chlorophyti	CCHL11_08115	Effector	Effector
CEC2	C. chlorophyti	CCHL11_09872	Effector	Effector
CEC2	C. chlorophyti	CCHL11_09180	Effector	Effector
CEC3	C. chlorophyti	CCHL11_00052	Effector	Effector
CEC4	C. chlorophyti	CCHL11_07212	Effector	Non-effector
CEC5	C. chlorophyti	CCHL11_06658	Effector	Non-effector
CEC6	C. chlorophyti	CCHL11_03349	Non-effector	Non-effector
CEC7	C. chlorophyti	CCHL11_07935	Effector	Non-effector
CEC1	C. fructicola	CGGC5_6400	Effector	Effector
CEC2	C. fructicola	CGGC5_11650	Effector	Effector
CEC3	C. fructicola	CGGC5_7657	Non-effector	Unlikely effector							a candidate effector gene expressing in planta confirmed by performing RT-qPCR
CEC3	C. fructicola	CGGC5_680	Effector	Effector
CEC4	C. fructicola	CGGC5_14630	Effector	Non-effector
CEC5	C. fructicola	CGGC5_9870	Effector	Non-effector
CEC6	C. fructicola	CGGC5_12893	Non-effector	Non-effector
CEC7	C. fructicola	CGGC5_15442	Non-effector	Non-effector
CEC1	C. orbiculare	Cob_02965	Effector	Effector
CEC1	C. orbiculare	Cob_02977	Effector	Effector
CEC2	C. orbiculare	Cob_06145	Effector	Effector
CEC2	C. orbiculare	Cob_05661	Effector	Effector
CEC3	C. orbiculare	Cob_08432	Effector	Effector
CEC4	C. orbiculare	Cob_01865	Effector	Non-effector								a gene encoding a predicted small, secreted protein and showing more than 50-fold upregulation in planta compred to in vitro hyphae
CEC5	C. orbiculare	Cob_00053	Effector	Non-effector
CEC6	C. orbiculare	Cob_01959	Non-effector	Non-effector
CEC7	C. orbiculare	Cob_08739	Effector	Non-effector
References
1O’Connell et al. (2012) Lifestyle transitions in plant pathogenic Colletotrichum fungi deciphered by genome and transcriptome analyses. Nat. Genet. 44, 1060–5.
2Rech et al. (2014) Natural Selection on Coding and Noncoding DNA Sequences Is Associated with Virulence Genes in a Plant Pathogenic Fungus. Genome Biol. Evol. 6, 1–29.
3Vargas et al. (2016) A Fungal Effector With Host Nuclear Localization and DNA-Binding Properties Is Required for Maize Anthracnose Development. Mol. Plant Microbe Interact. 29, 83-95
4Gan et al. (2016) Genus-Wide Comparative Genome Analyses of Colletotrichum Species Reveal Specific Gene Family Losses and Gains during Adaptation to Specific Infection Lifestyles. Genome Biol. Evol. 8, 1467-1481
5Kleemann et al. (2012) Sequential Delivery of Host-Induced Virulence Effectors by Appressoria and Intracellular Hyphae of the Phytopathogen Colletotrichum higginsianum. PLoS Pathog. 8, e1002643.
6Robin et al. (2018) Subcellular Localization Screening of Colletotrichum higginsianum Effector Candidates Identifies Fungal Proteins Targeted to Plant Peroxisomes, Golgi Bodies, and Microtubules. Front. Plant Sci. 9, 562.
7Zhang et al. (2018) Novel fungal pathogenicity and leaf defense strategies are revealed by simultaneous transcriptome analysis of Colletotrichum fructicola and strawberry infected by this fungus. Front. Plant Sci. 9, 434
8Gan et al. (2013) Comparative genomic and transcriptomic analyses reveal the hemibiotrophic stage shift of Colletotrichum fungi. New Phytol. 197, 1236-1249

## Sheet: S_table8
Supplementary Table 8. Correspondence of ChCEC genes to previously reported gene models.
	MAFF 305635-RFP gene ID (WGS Project: MWPZ01)1	IMI 349063 gene ID (WGS Project: LTAN01)2	IMI 349063 gene ID (WGS Project: CACQ02)3
ChCEC1	CH35J_012216	CH63R_13380 (1 aa mismatch)	CH063_05729 (2 aa mismatches, 1 of them is caused by X)
ChCEC2-1	CH35J_000683	N/A (closest homolog: CH63R_11980)	CH063_14294 (identical)
ChCEC2-2	CH35J_009657	CH63R_11980 (18 aa mismatches)	CH063_07188 (identical)
ChCEC3	CH35J_009716	CH63R_12040 (identical)	CH063_13692 (identical)
ChCEC4	CH35J_009818	CH63R_12158 (8 aa mismatches)	CH063_04461 (8 aa mismatches)
ChCEC5	CH35J_001758	CH63R_01743 (1 aa mismatch)	CH063_11740 (1 aa mismatch)
ChCEC6	CH35J_002111	CH63R_01355 (identical)	CH063_03769 (identical)
ChCEC7	CH35J_006376	CH63R_03721 (1 aa mismatch)	CH063_14806 (truncated, 56 aa on the C-ter is missing)
References
1Tsushima et al. (2019) Genomic Plasticity Mediated by Transposable Elements in the Plant Pathogenic Fungus Colletotrichum higginsianum. Genome Biol. Evol. 11, 1487–1500.
2Zampounis et al. (2016) Genome Sequence and Annotation of Colletotrichum higginsianum , a Causal Agent of Crucifer Anthracnose Disease. Genome Announc. 4, e00821-16.
3O’Connell et al. (2012) Lifestyle transitions in plant pathogenic Colletotrichum fungi deciphered by genome and transcriptome analyses. Nat. Genet. 44, 1060–5.
